# Supplementary material for: Motivating Seasonal Influenza Vaccination and Cross-Promoting COVID-19 Vaccination: An Audience Segmentation Study among University Students
Source: Vaccines (Basel). 2021 Nov 25;9(12):1397. doi: 10.3390/vaccines9121397 (PMC8705827; doi:10.3390/vaccines9121397)
Supplement: Supplementary file 1 [file vaccines-09-01397-s001.zip]

Archive with 1 entries (1 files):
- vaccines-1482647-supplementary.pdf
